# Supplementary material for: Hypocretinergic interactions with the serotonergic system regulate REM sleep and cataplexy
Source: Nat Commun. 2020 Nov 27;11:6034. doi: 10.1038/s41467-020-19862-y (PMC7699625; doi:10.1038/s41467-020-19862-y)
Supplement: Supplementary file 4 — Source Data [file 41467_2020_19862_MOESM4_ESM.xlsx]

## Sheet: Fig. 1a wake
wt								5HTT-KO								Hcrt-KO								5HTTKO+/HcrtKO								DKO
20.526	17.7375	12.9525	17.2425					11.451	13.728	14.718	10.197					22.3245	18.909	24.684	19.0245	18.315				16.9125	19.9815	13.497	21.978	23.3475	20.79			19.9485	21.747	14.9655	19.767	18.183	21.516	24.0735
26.0865	25.014	20.0475	10.263					15.972	13.8765	16.3515	12.6225					17.952	17.754	16.236	17.457	25.377				23.331	15.972	18.4635	22.044	21.4665	16.9125			20.46	21.5325	15.4275	16.9125	18.6945	18.1665	26.961
12.4905	20.625	9.603	16.665					18.117	11.253	20.526	16.698					22.275	25.9545	29.9475	26.73	20.394				23.298	29.0895	26.367	29.205	24.255	24.3045			25.7895	27.753	16.632	17.391	21.8625	20.823	22.011
14.586	20.3775	22.1265	11.7975					11.088	18.1995	18.975	13.926					21.747	16.3515	18.15	25.641	28.5285				24.2385	20.889	15.4605	39.732	19.5525	24.6015			17.589	20.196	22.77	20.5425	19.6515	20.1795	22.605
23.7105	17.6385	20.6745	24.387					16.005	16.1865	17.8695	19.47					29.0235	18.579	20.9715	27.4395	21.8955				22.6215	18.4305	17.094	32.109	20.3115	22.572			23.4465	20.9715	16.368	19.5855	23.265	17.9355	18.4305
31.8285	32.1585	29.502	27.6705					24.0405	31.317	30.162	26.3505					25.8885	27.7035	29.4195	19.899	31.5315				23.958	27.72	23.595	34.782	25.4595	27.159			23.9085	19.5195	19.239	23.5125	23.331	28.0005	24.7335
59.4	57.9645	58.3275	53.4435					48.51	47.454	39.864	55.968					45.045	48.4605	54.1365	45.936	49.335				52.2555	53.889	47.916	52.866	55.836	48.2625			41.4315	47.8665	49.335	48.807	44.2035	45.474	43.5765
45.6555	50.259	39.633	43.3785					45.6225	39.9465	54.7305	48.6585					32.175	39.5505	41.019	39.9795	39.732				47.2395	49.335	44.2695	40.2105	46.926	45.2265			36.96	26.07	46.101	37.0425	37.5375	35.937	38.2305
29.271	44.22	44.1375	35.112					45.8865	44.286	47.2395	41.0355					34.056	30.4095	44.3355	42.1575	42.636				38.511	41.7285	34.518	39.6	46.629	36.6795			35.5905	29.337	41.3325	36.5145	37.455	38.247	37.422
32.9835	41.547	27.522	41.2005					36.9435	46.0185	36.201	41.877					37.191	34.386	40.0125	32.307	30.36				34.518	29.2215	26.8785	34.089	31.317	30.294			32.208	27.3075	39.4515	29.172	31.4325	27.7695	27.753
34.4685	33.561	39.4185	27.1755					32.406	40.6065	29.3535	37.5705					31.3995	32.9175	32.835	30.492	24.0735				33.2475	32.274	37.323	27.456	31.6305	27.093			23.9745	37.422	31.119	26.6805	21.7635	31.0365	27.984
32.637	25.7565	24.5355	39.237					39.0225	36.6795	23.199	37.3395					32.472	32.2905	33.0165	34.65	36.4155				35.4585	35.4915	37.719	37.9335	40.9695	33.264			26.6475	32.175	26.301	26.829	33.4455	33.264	24.7335
59.4	58.212	56.892	56.331					55.473	59.4	58.047	50.226					59.4	58.971	57.519	59.4	59.301				59.334	59.4	58.971	59.136	59.037	59.4			59.004	58.608	51.744	59.4	59.4	59.004	56.793
59.4	59.169	59.4	59.4					58.806	57.453	58.971	59.169					59.4	59.169	58.41	58.575	59.4				59.037	59.037	59.037	59.334	59.4	59.202			59.334	58.278	58.641	59.268	57.75	59.4	58.377
56.628	58.311	53.724	51.348					57.354	52.635	58.542	50.556					58.674	58.806	54.747	59.268	57.882				56.661	59.169	57.717	59.004	58.344	58.707			59.334	58.872	54.879	58.278	58.113	58.509	55.539
11.979	18.645	19.8	12.573					10.428	26.301	19.536	5.511					15.411	23.958	15.807	19.998	14.421				16.863	15.576	16.137	17.655	18.645	16.83			20.46	18.348	11.979	18.579	17.127	21.483	14.553
20.46	12.243	14.619	22.704					8.547	16.797	17.721	15.378					11.319	15.939	15.972	15.015	17.688				19.206	19.635	13.53	39.303	14.718	21.054			15.444	16.731	10.494	15.411	19.272	22.341	16.467
19.305	26.4	18.414	16.731					19.866	30.954	26.103	23.364					26.862	15.774	28.677	24.354	29.7				22.176	17.16	22.506	36.564	25.179	22.671			16.995	21.054	15.213	15.378	19.404	22.836	22.638
59.4	49.17	46.2	42.471					41.085	49.17	33.231	38.907					44.649	53.757	41.679	39.039	38.676				38.511	37.686	34.221	47.19	41.547	36.234			27.192	30.294	32.373	36.663	34.353	38.643	30.261
47.685	42.339	39.864	47.091					29.634	47.487	40.755	40.359					30.954	34.056	38.841	33.066	28.248				38.577	26.334	20.13	30.195	33.726	26.697			27.39	22.77	26.862	32.241	27.489	23.529	25.707
33.528	33.231	28.908	23.133					29.931	39.138	38.346	41.382					28.215	18.117	24.882	37.884	29.997				40.128	30.228	19.008	39.237	32.538	42.537			25.674	26.565	24.651	25.872	36.3	32.472	28.71
41.679	41.943	39.072	36.465					35.607	39.732	34.749	30.591					33	36.003	43.824	46.827	32.538				17.193	41.547	24.222	40.557	35.475	25.08			35.838	24.552	28.974	25.047	25.674	32.736	35.112
34.98	34.914	37.092	22.803					35.343	35.904	49.038	34.881					42.075	27.852	25.938	29.238	23.133				33.396	30.492	29.205	36.234	33.165	22.704			29.799	27.159	24.354	15.906	33.594	27.852	26.004
44.55	11.22	28.941	46.464					21.252	40.194	18.678	28.083					25.872	40.524	44.22	28.776	31.284				50.49	33.825	47.124	38.313	48.939	45.276			23.991	40.656	28.611	27.885	26.367	32.043	30.327

## Sheet: Fig. 1a NREM
wt								5HTT-KO								Hcrt-KO								5HTTKO+/HcrtKO								DKO
33.858	37.125	40.095	36.5145					41.6955	38.5605	38.709	38.841					33.0825	36.795	30.9375	35.475	34.221				36.432	32.043	41.0025	30.921	31.5645	34.2705			33.825	32.703	35.6565	33.5445	35.6235	33.066	30.096
29.667	31.053	34.815	42.933					37.3725	38.9565	36.003	37.356					35.871	35.937	38.676	36.135	29.271				29.535	36.8775	35.8215	31.218	31.2675	37.422			33.627	31.8285	36.5475	36.1515	35.0955	34.7985	27.8355
40.2105	34.551	44.1375	37.5705					34.7985	40.26	32.9175	34.0065					30.9705	29.37	25.608	27.456	32.7525				30.624	25.1625	28.6935	25.2285	30.03	30.558			28.446	26.1195	36.0195	35.1945	31.185	32.4555	31.0365
37.422	34.914	32.7525	41.5635					41.976	35.5245	31.944	37.5705					32.472	38.8575	36.894	28.017	25.773				29.931	31.5315	39.3195	16.4505	33.2475	29.2875			34.4355	31.845	28.776	32.637	32.01	32.7195	28.776
31.5975	37.0425	33.528	31.251					35.5905	36.003	33.6765	31.02					24.9975	35.5245	32.6205	27.4395	32.472				30.426	34.3365	36.6795	22.341	32.208	30.789			29.568	30.2445	34.98	31.6305	29.8815	34.452	32.5545
24.552	24.0075	27.291	28.248					29.37	23.925	24.3045	24.684					28.1325	27.522	25.7895	33.6105	22.539				28.578	25.311	30.657	19.668	27.4065	27.654			29.2875	31.383	31.779	28.0995	29.1225	24.486	26.664
0	1.4355	1.0725	5.874					10.6755	10.6755	16.797	3.2175					12.3255	9.4215	3.234	11.1045	5.5275				5.874	3.7455	9.372	4.983	1.8315	8.8605			13.5795	8.877	8.613	7.755	12.3585	9.438	11.715
12.573	8.5635	17.8695	14.883					13.2	17.424	4.6695	9.141					22.9185	16.83	16.0875	14.4705	14.883				9.042	7.3755	13.365	15.246	9.4875	10.56			16.83	26.9115	10.7415	17.127	16.4175	16.7805	13.2495
28.1655	14.223	14.0415	22.4895					12.012	14.2725	11.6985	15.5925					22.4565	24.7335	10.956	13.233	11.946				17.2095	12.9195	20.724	16.368	9.4215	18.9915			19.206	24.222	14.8005	17.655	15.807	15.576	17.6715
23.628	16.764	28.446	16.731					19.3875	12.144	21.0705	14.52					19.602	20.592	14.8995	23.397	22.737				20.5095	24.6015	27.819	20.7405	22.2255	23.859			20.9055	24.6675	15.7575	23.1	21.351	25.9215	26.1855
21.78	23.1	17.7045	27.753					24.684	17.688	26.4165	19.206					24.0075	22.011	20.3115	25.674	29.4525				20.9715	23.034	18.678	27.0435	23.1495	26.895			30.7395	18.81	22.1595	25.278	31.8945	23.5455	25.212
24.453	29.634	31.185	18.348					17.721	20.0145	29.4855	18.4305					23.1165	23.034	21.912	21.087	18.7935				19.8825	20.3775	18.744	17.952	16.137	22.275			28.7925	23.3475	24.7335	26.994	21.879	22.143	29.964
0	1.188	2.508	3.069					3.927	0	1.353	9.174					0	0.429	1.881	0	0.099				0.066	0	0.429	0.264	0.363	0			0.396	0.792	7.59	0	0	0.396	2.607
0	0.231	0	0					0.594	1.947	0.429	0.231					0	0.231	0.99	0.825	0				0.363	0.363	0.363	0.066	0	0			0.066	1.122	0.759	0.132	1.65	0	1.023
2.772	1.089	5.676	8.052					2.046	6.765	0.858	8.844					0.726	0.594	3.234	0.132	1.287				1.947	0.231	1.683	0.396	1.056	0.462			0.066	0.528	4.521	1.122	1.287	0.891	3.465
43.065	35.706	34.386	40.161					44.847	29.238	35.442	44.451					35.64	29.733	38.181	31.152	38.247				36.102	37.785	36.696	35.871	33.792	36.531			35.112	36.333	39.963	33.594	36.498	31.515	39.699
33.66	40.623	38.247	29.337					42.537	33.363	34.815	35.871					40.755	37.026	38.412	36.531	34.65				33.297	31.911	39.138	16.236	37.983	31.911			36.498	36.465	40.26	36.762	33.825	29.634	34.815
34.122	28.215	34.518	39.138					33.561	22.737	27.621	28.941					25.476	37.719	24.75	29.304	22.77				29.766	33.66	30.855	17.523	27.159	29.238			34.584	29.667	35.706	36.102	31.218	28.71	29.799
0	8.811	12.342	15.972					15.642	9.207	20.361	14.817					11.319	4.686	14.586	17.028	14.85				17.259	17.523	21.417	8.58	12.21	19.437			24.057	21.45	18.909	16.962	17.886	13.53	18.843
10.527	15.444	16.896	10.593					25.377	10.89	14.85	14.553					23.76	20.394	15.576	19.635	24.354				14.652	25.509	32.703	24.42	22.275	27.225			23.661	28.512	25.113	20.493	22.803	28.083	25.245
23.595	24.123	27.06	31.713					24.618	18.084	15.543	13.761					25.575	36.861	29.535	18.249	24.42				15.147	23.397	36.135	16.962	20.757	14.091			26.103	24.915	27.06	23.793	19.338	20.394	22.902
14.322	15.18	17.127	18.942					20.625	16.764	21.582	25.014					21.318	17.952	13.596	9.372	23.133				36.465	15.675	29.733	14.421	17.523	28.182			17.226	28.677	24.552	26.928	26.73	19.503	18.513
22.407	21.384	20.196	33.759					21.351	21.945	9.306	21.12					15.642	26.004	28.776	27.258	31.812				22.176	24.057	28.116	20.823	21.516	32.241			25.872	26.169	28.578	39.303	23.991	24.552	29.205
13.101	41.712	26.631	12.936					32.703	16.533	33.594	25.905					28.314	15.213	12.309	28.479	22.473				7.161	23.1	10.263	16.863	8.712	11.121			29.238	16.599	27.852	27.357	28.875	23.892	25.179

## Sheet: Fig. 1a REM
wt								5HTT-KO								Hcrt-KO								5HTTKO+/HcrtKO								DKO
5.016	4.5375	6.3525	5.643					6.2535	7.1115	5.973	10.362					3.993	3.696	3.4815	4.9005	6.864				5.874	7.3755	4.9005	6.501	4.488	4.3395			5.6265	4.95	8.778	6.0885	5.5935	4.818	5.2305
3.6465	3.333	4.5375	6.204					6.0555	6.567	7.0455	9.4215					5.577	5.5935	4.323	5.808	4.752				6.534	6.5505	5.115	6.138	6.666	5.0655			5.313	6.039	7.425	6.336	5.61	6.435	4.6035
6.699	4.224	5.6595	5.1645					6.4845	7.887	5.9565	8.6955					6.1545	4.0755	3.8445	4.8675	6.2535				5.478	5.148	4.3395	4.9665	5.115	4.422			5.1645	5.5275	6.7485	6.8145	6.3525	6.1215	6.3525
7.392	4.1085	4.521	6.039					6.336	5.676	8.481	7.9035					5.181	3.8775	4.356	5.5275	5.0985				5.2305	6.9795	4.62	3.2175	6.6	5.4945			7.3755	7.359	7.854	6.2205	7.7385	6.501	8.019
4.092	4.719	5.1975	3.762					7.8045	7.2105	7.854	8.91					5.379	5.2965	5.808	4.521	5.0325				6.3525	6.633	5.6265	4.95	6.8805	6.039			6.3855	8.184	8.052	8.184	6.2535	7.0125	8.415
3.0195	3.234	2.607	3.4815					5.9895	4.158	4.9335	8.3655					5.379	4.1745	4.191	5.8905	4.9995				6.864	6.237	5.148	4.95	6.534	4.587			6.204	8.4975	8.382	7.788	6.9465	6.9135	8.0025
0	0	0	0.0825					0.2145	1.2705	2.739	0.2145					1.8645	1.023	1.2705	1.5675	3.3495				0.7755	1.2705	1.7325	0.9735	1.1715	1.518			4.389	2.541	1.32	2.4255	2.838	4.158	3.9765
1.1715	0.5775	1.8975	1.1385					0.5775	2.0295	0	1.6005					4.0755	2.7555	2.2935	3.432	4.2405				2.508	1.8315	1.4685	3.7785	2.4915	2.6895			5.082	6.4185	2.5575	4.1745	5.2635	6.435	6.7155
1.9635	0.957	1.221	1.7985					1.5015	0.8415	0.462	2.772					2.574	4.158	3.234	2.3595	4.0095				2.5575	3.8445	2.8215	3.1845	2.3265	3.465			4.125	5.841	2.8545	4.7685	5.676	5.346	4.3065
2.7885	1.089	3.432	1.4685					3.069	1.2375	2.1285	3.003					2.607	3.8445	3.6465	3.1515	5.775				4.0425	5.445	4.3065	4.488	5.181	4.8345			6.0885	7.425	4.1415	6.963	6.6165	5.346	5.4615
3.1515	2.739	2.277	4.4715					2.31	1.1055	3.63	2.6235					3.663	3.8445	5.94	2.277	5.5605				4.4055	3.861	2.6895	4.9005	4.1745	5.1315			4.6695	3.168	6.1215	7.2435	5.742	4.818	6.204
2.31	4.0095	3.6795	1.815					2.6565	2.706	6.7155	3.63					3.6795	3.795	4.2735	3.432	3.96				3.6465	3.531	2.7885	3.5145	2.1285	3.861			3.96	3.8775	8.151	5.577	3.8115	3.993	4.7025
0	0	0	0					0	0	0	0					0	0	0	0	0				0	0	0	0	0	0			0	0	0.066	0	0	0	0
0	0	0	0					0	0	0	0					0	0	0	0	0				0	0	0	0	0	0			0	0	0	0	0	0	0
0	0	0	0					0	0	0	0					0	0	1.419	0	0.198				0	0	0	0	0	0			0	0	0	0	0	0	0.231
4.356	5.049	5.214	6.666					4.125	3.861	4.422	9.438					8.349	5.478	5.412	8.25	6.732				6.435	6.039	6.567	5.874	6.567	6.039			3.201	4.719	7.458	7.128	5.775	6.402	5.148
5.28	6.534	6.534	7.359					8.316	9.24	6.864	8.151					7.326	6.435	5.016	7.854	7.062				6.897	7.854	6.732	3.861	6.699	6.435			7.458	6.204	8.646	7.227	6.303	7.425	8.118
5.973	4.785	6.468	3.531					5.973	5.709	5.676	7.095					7.062	5.907	5.709	5.28	6.93				7.458	8.58	6.039	5.313	6.831	7.293			7.821	8.679	8.481	7.92	8.778	7.854	6.963
0	1.419	0.858	0.957					2.673	1.023	5.808	5.676					2.475	0.495	2.838	2.838	4.62				3.63	4.191	3.399	2.805	4.851	3.168			8.151	7.656	8.118	5.049	7.161	7.227	10.296
1.188	1.617	2.64	1.716					4.389	1.023	3.795	4.488					4.389	4.356	4.158	5.643	6.666				5.511	6.435	6.567	4.785	3.003	5.478			8.349	8.118	7.425	6.666	9.108	7.788	8.448
2.277	2.046	3.432	4.554					4.851	2.178	5.511	4.257					5.181	4.422	4.983	2.871	4.059				3.498	5.775	4.257	3.201	5.742	1.881			7.623	7.92	7.689	9.735	3.762	6.534	7.788
3.399	2.277	3.201	3.993					3.168	2.904	3.069	3.795					5.082	3.663	1.452	1.914	3.333				5.742	2.178	5.445	4.422	6.006	6.138			6.336	6.171	5.874	7.425	6.996	6.336	5.775
2.013	3.102	2.112	2.838					2.706	1.551	1.056	3.399					1.683	5.049	4.686	2.904	4.455				3.234	4.851	2.079	2.343	4.488	4.455			3.729	6.072	6.468	4.191	1.815	6.996	4.191
1.749	6.468	3.828	0					5.445	2.673	7.128	5.412					4.983	2.937	2.574	2.145	5.049				0.792	2.475	1.254	4.224	1.221	2.475			6.171	2.145	2.937	4.158	4.158	3.465	3.894

## Sheet: Fig. 1b
	wt								5HTT-KO								Hcrt-KO								5HTTKO+/HcrtKO								DKO
Baseline light	4.9775	4.026	4.8125	5.049					6.48725	6.435	6.70725	8.943					5.27725	4.45225	4.334	5.2525	5.5				6.0555	6.48725	4.95825	5.1205	6.04725	4.99125			6.0115	6.7595	7.87325	6.90525	6.41575	6.30025	6.7705
Baseline dark	1.8975	1.562	2.0845	1.79575					1.7215	1.53175	2.6125	2.30725					3.07725	3.23675	3.443	2.70325	4.4825				2.98925	3.29725	2.6345	3.47325	2.91225	3.58325			4.719	4.8785	4.191	5.192	4.99125	5.016	5.22775
Recovery light	5.203	5.456	6.072	5.852					6.138	6.27	5.654	8.228					7.579	5.94	5.379	7.128	6.908				6.93	7.491	6.446	5.016	6.699	6.589			6.16	6.534	8.195	7.425	6.952	7.227	6.743
Recovery dark	1.771	2.8215	2.6785	2.343					3.872	1.892	4.3945	4.5045					3.9655	3.487	3.4485	3.0525	4.697				3.7345	4.3175	3.8335	3.63	4.2185	3.9325			6.7265	6.347	6.4185	6.204	5.5	6.391	6.732

## Sheet: Fig. 1c
	wt								5HTT-KO								Hcrt-Ko																5HTTKO+/HcrtKO										DKO
4s	0	0	0	0							0	0	0	0							0	0	0	0	0						0	0	0	0	0	0.690714					0	0	0	0.476695	0	0	0
8s	1.30435	0	2.37467	12.4043							2.8754	0	0	1.07271							5.63003	1.52931	0.71885	2.74669	2.76074						6.62374	5.25438	6.5762	8.55107	1.69972	6.21642					2.0979	2.53664	1.77165	5.24364	2.97521	0.493421	3.78748
16s	11.7391	4.75352	8.31135	34.4564							12.9393	3.2316	9.47368	4.29082							16.0858	12.9992	13.6581	10.9868	17.1166						19.0432	21.7681	14.0919	23.5154	16.1473	16.5771					6.29371	21.8151	18.3071	10.0106	12.8926	11.8421	14.2031
32s	13.0435	15.8451	24.934	15.1608							18.6901	4.8474	9.47368	11.7998							21.7158	32.1155	10.0639	22.8891	18.773						11.5915	17.2644	22.547	20.6651	22.0963	19.34					11.5385	15.7272	20.6693	15.2542	12.8926	15.2961	11.8359
64s	23.4783	22.1831	17.81	15.1608							11.5016	9.69479	9.47368	6.43623							14.4772	17.5871	18.6901	21.058	18.773						25.667	15.7631	19.7286	15.677	21.2465	16.5771					15.7343	8.62458	15.3543	12.8708	14.876	15.7895	6.62809
128s	3.91304	4.75352	4.74934	4.13476							10.0639	11.3106	10.4211	12.8725							6.43432	2.29397	7.1885	2.74669	4.96933						3.31187	6.005	2.81837	4.98812	1.69972	5.52571					8.91608	8.62458	5.90551	8.58051	7.93388	7.40132	12.7827
256s	0	0	0	0							0	1.6158	0.947368	0							0	0	0	0	0						0	0	0	0	0	0					0	0.507328	0	0	0	0	0
512s	0	0	0	0							0	0	0	0							0	0	0	0	0						0	0	0	0	0	0					0	0	0	0	0	0	0
1024s	0	0	0	0							0	0	0	0							0	0	0	0	0						0	0	0	0	0	0					0	0	0	0	0	0	0

## Sheet: Fig. 1d 
		baseline dark							recovery light
wt	5HTT-KO	Hcrt-KO	5HTTKO+/HcrtKO	DKO			wt	5HTT-KO	Hcrt-KO	5HTTKO+/HcrtKO	DKO
744	112	50	78	58			572	348	48	88	96
602	212	32	58	30			564	632	428	88	156
358	304	58	36	212			364	1048	32	232	92
324	220	70	108	36			524	424	36	180	376
		26	70	22					92	76	36
			108	72						680	44
				114							80

## Sheet: Fig. 2c
		Baseline						recovery
wt	5HTT-KO	Hcrt-KO	5HTTKO+/HcrtKO	DKO		wt	5HTT-KO	Hcrt-KO	5HTTKO+/HcrtKO	DKO
0	0	4.5	15.5	3		0	0	6	11	0
0	0	8.5	10	0.5		0	0	12	2	0
0	0	8.5	8.5	4.5		0	0	6	3	0
0	0	21.5	5.5	6		0	0	13	4	2
		19	11	2				12	12	0
			11	3					8	2
				3.5						0
	wt										5HTT-KO										Hcrt-KO										5HTTKO+/HcrtKO										DKO
4s																					0	0	0	0	0						0	0	0	0	0	0					0	0	0	0	0	0	0
8s																					0	0	0	0	0						0	0	0	0	0	0					0	0	0	0	0	0	0
16s																					0.5	2.5	1	7	4.5						2	1.5	2	1	2	2					0	0	0	0	0.5	0	0
32s																					3	1.5	3	4	7						5	2.5	1	3.5	2.5	2.5					0.5	0	1.5	2	0	0.5	0
64s																					1	4	3	4.5	7.5						7	4	5	1	5	6					0.5	0.5	2.5	0.5	0	1.5	0
128s																					0	0.5	1.5	3.5	2.5						1.5	2	0.5	0	1.5	0.5					2	0	0.5	3.5	1.5	1	3

## Sheet: Fig. 2d
		wake bout duration								wake bout number
wt	5HTT-KO	Hcrt-KO	5HTTKO+/HcrtKO	DKO				wt	5HTT-KO	Hcrt-KO	5HTTKO+/HcrtKO	DKO
4.36706	4.38719	1.88553	2.18845	1.53272				8.95833	8.41667	18.875	17.4583	21.4167
5.22707	5.14096	1.86068	2.73995	1.8873				8.25	8.33333	19.3333	14.4167	17.6667
6.67785	3.5066	2.59121	2.37136	2.26274				5.875	11	15.4167	15.5417	17.4167
3.78963	5.3631	2.62097	2.12957	2.11261				10.1667	7.875	14.3333	17.625	16.1667
		2.05226	3.23829	2.07288						18.1667	13.0833	15.8333
			1.68337	2.20066							20.8333	15.1667
				1.62762								20.75

## Sheet: Fig. 2e
	wt								5HTT-KO								Hcrt-Ko																5HTTKO+/HcrtKO										DKO
4s	0	0.475352	0.13461	0.139991							0.152027	0.161031	0	0.741504							0	0	0.509722	0.272562	0.143701						0	0	0.136612	0	0.361083	0.799526					0.570921	0.117081	0.1534	0.251889	0.248105	0.261894	1.79641
8s	1.34268	2.21831	0.673048	0.699953							1.06419	4.1868	2.1573	2.22451							1.90956	2.16469	3.05833	0.681405	4.31103						3.81221	1.45187	1.0929	1.16092	2.34704	4.79716					3.31134	1.63913	1.8408	1.63728	1.36458	0.785683	7.18563
16s	3.62524	5.86268	1.88453	4.33971							2.88851	3.86473	4.17978	2.78064							8.11563	13.6248	14.4421	6.81405	11.6398						13.5016	11.615	7.37705	11.8994	9.56871	15.5908					7.9929	6.6736	13.1924	6.54912	7.8153	6.02357	12.3353
32s	6.44488	4.59507	1.88453	6.57956							6.08108	4.02576	6.06742	5.74665							21.1245	17.9542	22.9375	10.4936	20.1182						21.6025	17.7451	18.0328	25.2499	18.4152	21.8537					21.3524	15.2205	26.9985	15.7431	15.8787	14.928	17.485
64s	8.32463	8.87324	3.63446	12.3192							13.3784	8.69565	13.8876	13.5324							15.7539	16.5535	14.1023	15.1272	13.7953						18.5845	15.4866	15.9836	17.8491	15.8877	15.724					20.8957	20.3721	17.641	15.4912	14.5141	18.7254	13.7725
128s	5.37073	6.33803	4.98056	8.11946							5.625	9.17874	8.08989	8.15654							5.72868	5.73005	4.5875	7.2229	5.31694						3.97106	5.48485	4.64481	3.19252	5.77733	4.26414					3.88226	5.03447	2.91461	6.67506	5.70641	5.63073	5.62874
256s	3.75951	2.37676	4.98056	1.95987							2.43243	2.41546	1.48315	2.03913							0.358043	0.382003	0.339815	0.953967	0.862207						0.317684	0.645277	1.0929	0.435343	0.361083	0.666272					0.114184	0.468323	0.306801	0.755668	1.24052	0.523789	0.718563
512s	0.402805	0.633803	0.807658	0.139991							0.304054	0	0.134831	0							0	0	0.169907	0.136281	0						0	0.161319	0.136612	0	0	0					0	0	0	0	0	0	0
1024s	0	0	0	0							0	0	0	0							0	0	0	0	0						0	0	0	0	0	0					0	0	0	0	0	0	0

## Sheet: Fig. 2f
	wt								5HTTKO								HcrtKO								5HTTKO+/HcrtKO								DKO
	123.866	117.493	119.532	121.222					131.755	125.359	102.312	140.761					142.462	159.525	145.386	124.211	132.325				137.138	123.983	138.388	127.863	122.159	138.737			123.37	137.703	129.167	150.411	114.827	127.898	120.044
	129.974	111.059	112.292	116.21					120.492	111.021	97.9018	123.1					128.154	136.011	130.282	119.201	116.586				127.866	109.677	119.159	111.936	116.827	124.331			108.196	129.794	118.959	136.962	107.086	122.225	116.188
	121.107	106.923	110.839	109.498					113.944	118.057	95.0959	115.559					121.556	117.013	118.993	107.005	124.972				119.307	114.952	114.871	127.118	116.67	123.884			119.289	113.739	117.715	122.724	103.624	116.282	112.465
	127.384	93.0198	109.202	107.946					116.224	118.114	99.5742	106.468					109.616	107.233	106.528	104.659	108.176				117.869	108.57	119.048	111.22	109.37	110.601			109.702	108.614	111.473	120.162	97.8765	107.669	110.099
	114.681	110.545	106.541	106.889					105.782	108.583	97.1888	108.455					113.612	110.894	103.712	103.684	107.992				102.57	108.683	107.672	103.811	111.587	107.757			104.091	106.193	103.769	110.185	97.5697	108.282	108.544
	115.061	98.2749	94.2307	104.243					110.317	104.261	97.474	101.714					115.442	114.533	109.979	115.698	112.238				118.088	110.007	111.78	113.944	109.536	122.114			106.85	117.749	105.463	108.41	102.367	104.671	101.187
	110.038	97.9657	105.737	108.368					109.535	99.1122	96.6417	108.538					104.801	113.628	113.705	107	109.774				116.83	106.969	121.897	106.618	110.881	107.457			107.511	106.14	101.241	102.677	98.5658	102.767	106.986
	106.18	110.829	113.957	106.886					102.255	94.7544	98.3053	101.708					107.463	104.515	105.1	100.345	109.767				104.552	106.05	107.596	106.949	103.352	101.984			97.7996	109.64	107.886	103.614	95.4178	105.818	108.745
	106.563	100.415	100.788	93.221					94.4087	99.974	98.435	92.4376					93.8596	99.8298	100.122	102.368	100.923				104.948	106.856	104.217	106.162	105.64	108.751			101.415	103.634	101.469	98.4928	98.124	98.0822	103.501
	97.2293	97.6742	96.3642	112.375					97.5473	99.5856	100.911	98.05					98.6887	96.0274	103.19	104.348	96.8163				104.296	101.21	107.566	99.1032	103.531	99.4026			100.617	99.6408	102.902	98.4377	100.36	96.9388	99.6562
	99.8138	98.2638	103.479	96.9881					99.3259	99.8191	93.5411	99.7795					112.891	106.21	90.6899	101.908	105.267				95.7858	94.5184	98.6138	106.517	102.796	99.7021			96.6968	100.744	99.1094	98.4376	103.941	98.5308	97.1413
	100.593	99.3997	99.27	91.09					104.899	104.319	104.375	102.549					92.51	92.9228	100.035	91.0244	96.689				95.4271	97.4169	88.9753	99.5385	89.4043	98.3649			101.397	95.0145	97.3552	101.551	95.6107	105.86	100.147
	150.662	118.914	170.142	119.835					92.6232	109.771	115.268	140.959					103.293	87.8339	121.948	94.6717	91.2297				119.47	78.4122	85.5155	123.975	107.891	107.268			74.8292	98.7726	59.4559	65.8794	70.6435	94.7007	77.1943
	135.425	134.196	168.798	127.795					105.334	112.165	141.632	142.082					111.546	130.354	104.848	118.359	110.058				138.011	109.821	100.366	125.372	131.029	121.137			103.704	111.884	69.8301	71.1968	101.456	104.393	98.8044
	128.391	139.014	151.517	127.138					120.061	119.744	134.617	159.935					112.916	115.726	131.36	144.899	126.934				143.831	127.409	127.748	116.798	128.148	130.214			101.924	110.216	109.415	98.7501	105.891	115.693	135.549
	126.952	130.851	159.352	120.294					123	141.179	126.667	158.089					123.35	119.772	126.353	126.054	135.887				129.325	103.668	116.439	133.631	123.977	113.269			133.816	112.454	109.628	82.1037	122.819	118.495	118.025
	113.078	131.501	148.447	115.165					127.481	126.585	118.051	142.289					138.099	113.44	125.336	128.377	111.656				121.248	105.515	93.5001	121.72	128.548	120.893			112.963	119.836	113.838	97.6358	110.334	128.626	124.866
	122.987	121.033	128.483	110.89					118.511	136.773	113.339	139.327					121.99	131.801	137.87	130.159	129.675				132.557	111.93	135.31	111.461	128.022	115.29			130.477	120.682	127.289	117.217	115.227	116.459	118.25
	181.71	190.95	231.678	183.542					180.38	183.486	185.671	190.436					204.244	265.07	193.628	173.19	220.633				200.451	194.597	171.664	224.187	172.991	172.656			215.166	199.155	173.521	161.601	180.311	201.317	200.631
	139.042	163.817	170.534	148.469					149.075	160.653	147.139	142.305					168.026	204.404	151.8	149.41	171.935				164.286	145.366	162.133	198.656	149.445	150.917			177.287	156.686	141.975	123.162	149.722	156.355	142.439
	138.554	132.213	161.928	139.718					137.934	131.252	130.505	126.617					138.772	173.263	147.458	136.396	157.37				150.266	140.682	134.676	167.998	138.666	133.705			148.78	133.955	129.239	110.411	112.184	140.321	119.586
	123.897	136.655	140.309	128.974					122.882	134.126	127.615	116.034					121.942	158.307	125.3	130.199	139.301				138.584	131.429	121.107	152.973	126.135	124.322			132.709	117.533	114.459	92.1891	108.466	131.094	107.353
	120.61	124.184	150.83	123.261					118.394	137.51	119.381	120.446					114.062	146.746	116.979	109.315	131.503				131.772	126.271	117.697	136.196	122.613	114.655			128.277	114.844	102.247	89.5127	109.064	124.623	107.651
	117.196	116.782	128.625	113.942					114.933	129.722	110.404	111.139					117.339	138.611	107.577	116.587	137.145				120.297	110.622	110.12	128.709	109.396	106.475			118.375	109.531	108.79	84.9557	96.2226	112.738	102.357
	119.621	119.659	123.322	112.175					110.82	136.355	112.423	119.053					101.889	128.356	110.044	111.803	129.969				115.595	106.849	99.1917	109.081	107.398	103.147			116.558	105.562	100.585	82.9732	101.828	114.231	88.4718
	101.279	116.925	113.08	99.7428					112.14	128	109.244	110.861					97.9519	120.062	112.44	95.7385	110.218				112.071	108.296	90.5852	93.6054	104.282	100.067			112.24	103.079	97.1829	72.251	102.883	106.377	91.8783
	133.697	121.877	145.136	89.6464					96.9021	132.163	128.205	112.963					101.558	137.877	114.081	108.002	116.765				116.441	92.5532	96.0321	117.564	104.682	102.549			97.6695	108.77	91.1994	69.8721	93.0926	101.673	97.7968
	128.425	126.402	136.043	111.68					94.9861	135.584	121.454	112.297					84.5439	126.589	116.829	100.124	117.016				110.925	96.5909	100.89	115.812	104.168	92.7519			109.663	107.934	92.1466	65.3059	110.581	102.757	95.2391
	127.956	127.101	130.174	102.829					107.117	133.315	123.265	111.318					112.902	116.714	112.55	111.047	116.918				122.47	95.0165	90.3183	122.517	104.104	98.0771			109.076	102.829	91.0284	74.3745	106.073	103.354	98.2369
	129.517	112.729	135.367	101.474					104.004	134.124	124.599	113.582					98.4807	119.086	119.469	135.569	118.443				119.197	112.541	95.6552	111.385	97.5551	96.0665			108.529	99.4394	98.3814	72.1071	110.734	106.89	106.909
	130.389	112.088	133.118	112.023					102.671	122.682	123.057	106.606					124.895	130.736	116.776	106.248	123.368				109.173	108.534	100.156	110.275	102.975	101.477			119.753	101.095	91.7048	69.8946	117.709	107.755	104.659
	130.926	105.259	129.652	103.429					106.069	129.685	118.096	108.391					106.843	121.383	115.92	111.109	121.47				111.743	104.142	100.799	111.941	114.15	103.51			115.907	107.068	101.405	75.1796	93.3912	112.11	113.481

[truncated: 42 more sheets: Fig. 2g light, Fig. 2g dark, Fig. 2h, Fig. 2i light, Fig. 2i dark, Fig. 3a light, Fig. 3a dark, Fig. 3b, Fig. 3c light, Fig. 3c dark, Fig. 3d, Fig. 5a, Fig. 5b, Fig. 5c light, Fig. 5c dark, Fig. 5d light, Fig. 5d dark, Fig. 5e light, Fig. 5e dark, Fig. 5f left …]
